# Supplementary material for: Synthesis of 5,6-Dihydropyrazolo[5,1-a]isoquinolines through Tandem Reaction of C,N-Cyclic Azomethine Imines with α,β-Unsaturated Ketones
Source: Molecules. 2023 Apr 25;28(9):3710. doi: 10.3390/molecules28093710 (PMC10180063; doi:10.3390/molecules28093710)
Supplement: Supplementary file 1 [file molecules-28-03710-s001.zip]

Archive with 1 entries (1 files):
- molecules-2353494-supplementary.pdf
